# Supplementary material for: Genome-Based Analysis of Enterococcus faecium Bacteremia Associated with Recurrent and Mixed-Strain Infection
Source: J Clin Microbiol. 2018 Feb 22;56(3):e01520-17. doi: 10.1128/JCM.01520-17 (PMC5824064; doi:10.1128/JCM.01520-17)
Supplement: Supplemental material [file JCM.01520-17_zjm999095848sd2.xlsx]

## Sheet: Dataset S1
DATASET S1 Clinical details for each episode of bacteremia
Patient	Bacteremia	Recurrence/mixed infection	Co-morbidities	Specialty, ward	Neutropenia	Mixed infection with other bacterial species	Accession number
1	1	Recurrence	SOM	Gastroenterology, Ward G	No	No	ERR370025
1	2	Recurrence	SOM	Gastroenterology, Ward G	No	No	ERR377503
1	3	Recurrence	SOM	General medicine, Ward G	No	Enterococcus faecalis (vancomycin susceptible)	ERR375511
2	1	Recurrence	HM	Hematology, Ward A	Yes	No	ERR369983
2	2	Recurrence	HM, SCT	Hematology, Ward A	Yes	Coliform; Coagulase-negative staphylococcus	ERR369979
3	1	Recurrence	HM	Hematology, Ward B	Yes	No	ERR370001
3	2	Recurrence	HM	Hematology, Ward B	Yes	No	ERR377456
4	1	Recurrence	Congenital neutropenia	General surgery, ITU	No	No	ERR375476
4	2	Recurrence	Congenital neutropenia	General surgery, A&E	Yes	No	ERR375298
4	3	Recurrence	Congenital neutropenia	General surgery, Ward H	Yes	No	ERR377432
5	1	Recurrence	SOT, ESRD, DM	Transplant, Ward I	No	No	ERR377424
5	2	Recurrence	SOT, ESRD, DM	Transplant, Ward J	No	No	ERR388704
6	1	Recurrence	Alcoholic liver disease	Hepatology, ITU	No	No	ERR375319
6	2	Recurrence	Alcoholic liver disease	Hepatology, Ward K	No	Candida; Lactobacillus; Non-fermenter; Streptococcus	ERR388720
7	1	Recurrence	HM	Paediatric HemOnc, Ward E	Yes	No	ERR369962
7	2	Recurrence	HM, SCT, ESRD	Hematology, Ward A	No	No	ERR375503
8	1	Recurrence	HM, SCT	Hematology, Ward A	Yes	Coliform	ERR377443
8	2	Recurrence	HM, SCT, ESRD	Hematology, ITU	Yes	Non-fermenter	ERR375405
9	1	Recurrence	HM	Paediatric HemOnc, Ward E	No	No	ERR375534
9	2	Recurrence	HM	Paediatric HemOnc, Ward E	Yes	No	ERR375310
10	1	Recurrence	HM	Paediatric HemOnc, Ward E	Yes	No	ERR377430
10	2	Recurrence	HM	Paediatric HemOnc, Ward E	Yes	No	ERR388709
11	1	Recurrence	HM	Paediatric HemOnc, Ward E	Yes	No	ERR375440
11	2	Recurrence	HM	Paediatric HemOnc, Ward E	Yes	No	ERR388721
12	1	Recurrence	HM	Hematology, Ward B	Yes	No	ERR377429
12	2	Recurrence	HM	Hematology, Ward B	Yes	No	ERR375306
13	1	Mixed infection	SOM, HM	Hematology, Ward D	No	Coliform	ERR377495
13	1	Mixed infection	SOM, HM	Hematology, Ward D	No	Coliform	ERR375322
14	1	Mixed infection	SOM, HM	Hematology, Ward A	Yes	Non-fermenter	ERR369992
14	1	Mixed infection	SOM, HM	Hematology, Ward A	Yes	Non-fermenter	ERR375492
15	1	Mixed infection	HM, SCT	Hematology, Ward A	Yes	Coagulase-negative staphylococcus	ERR377434
15	1	Mixed infection	HM, SCT	Hematology, Ward A	Yes	Coagulase-negative staphylococcus	ERR375478
16	1	Mixed infection	HM, SCT	Hematology, Ward A	Yes	No	ERR375348
16	1	Mixed infection	HM, SCT	Hematology, Ward A	Yes	No	ERR377453
17	1	Mixed infection	HM	Hematology, Ward B	Yes	Coagulase-negative staphylococcus	ERR370028
17	1	Mixed infection	HM	Hematology, Ward B	Yes	Coagulase-negative staphylococcus	ERR377426
18	1	Mixed infection	SOM	General surgery, Ward F	No	No	ERR375455
18	1	Mixed infection	SOM	General surgery, Ward F	No	No	ERR375413
19	1	Mixed infection	HM, SOT	Hematology, Ward C	No	No	ERR375548
19	1	Mixed infection	HM, SOT	Hematology, Ward C	No	No	ERR377441
20	1	Mixed infection	HM, SCT	Hematology, Ward A	Yes	No	ERR369975
20	1	Mixed infection	HM, SCT	Hematology, Ward A	Yes	No	ERR369980
21	1	Mixed infection	ESRD, LC	Hepatology, ITU	No	No	ERR377498
21	1	Mixed infection	ESRD, LC	Hepatology, ITU	No	No	ERR377512
Abbreviations: ESRD = end stage renal disease, SOT = solid organ transplant, HM = haematological malignancies, SCT = stem cell transplant, DM = diabetes mellitus, LC = liver cirrhosis, SOM = solid organ malignancy

## Sheet: Dataset S2
DATASET S2 Gene differences between VREfm and VSEfm isolates in patients with mixed VREfm and VSEfm bacteremias. List of genes present in the VREfm isolate and absent from the VSEfm isolate in the two patients with identical isolates.
Patient	Gene name in Roary	Annotation	Gene number in annotated assembly
16	group_21	tetracycline resistance protein tetM	728
	group_22	Integrase core domain protein	2425
	group_23	mobilization protein C	2659
	group_24	putative plasmid replication protein	2807
	group_25	initiator Replication family protein	2808
	treR_2	trehalose operon repressor	2809
	group_27	hypothetical protein	2810
	group_28	hypothetical protein	2811
	group_29	hypothetical protein	2812
	group_30	hypothetical protein	2813
	group_31	streptothricin acetyltransferase	2838
	group_32	hypothetical protein	2844
	erm	ErmB, rRNA adenine N-6-methyltransferase	2845
	group_34	IS431mec transposase	2846
	group_35	ISL3 family transposase	2848
	group_36	putative plasmid replication protein	2904
	group_37	hypothetical protein	2905
	cadC	Cadmium efflux system accessory protein	2937
	vanZ_2	teicoplanin resistance protein VanZ	2938
	group_40	D-alanyl-D-alanine carboxypeptidase	2939
	vanX	D-alanyl-D-alanine dipeptidase	2940
	vanA*	D-alanine--D-lactate ligase	2941
	vanH	D-specific alpha-keto acid dehydrogenase	2942
	group_44	hypothetical protein	2960
	group_45	hypothetical protein	2961
	group_46	hypothetical protein	2962
	walR	response regulator vanRG	3074
	walK_2	sensor histidine kinase VanSG	3075
21	scm	collagen-binding MSCRAMM Scm (Fms10)	842
	group_62	peptidase	1067
	group_63	Staphylococcal protein of unknown function (DUF960)	1071
	group_64	resolvase	2636
	walR	response regulator vanRG	2637
	walK_2	sensor histidine kinase VanSG	2638
	vanH	D-specific alpha-keto acid dehydrogenase	2640
	vanA*	D-alanine--D-lactate ligase	2641
	vanX	D-alanyl-D-alanine dipeptidase	2642
	group_70	D-alanyl-D-alanine carboxypeptidase	2643
	vanZ_2	teicoplanin resistance protein VanZ	2644
	cadC	Cadmium efflux system accessory protein	2645
	group_73	hypothetical protein	2646
	group_74	addiction module toxin RelE	2647
	hin_2	multiple promoter invertase	2648
	group_76	Protein of unknown function (DUF2961)	2848
	group_77	Reverse transcriptase (RNA-dependent DNA polymerase)	2923
	group_78	type I restriction modification system protein HsdMI	2924
	group_79	ISEfa8, transposase	2930
	group_80	transcriptional antiterminator	2959
	group_2	ISEfa7, transposase	2962
* Originally annotated as vanB but BLAST comparison revealed a single SNP difference compared to the reference vanA and no similarity to the reference vanB, so relabelled as vanA.

## Sheet: Dataset S3
DATASET S3 List of genes in curated ResFinder database
Genes
aac_1_AJ628983 aminoglycoside
aac_3_I_1_AJ877225 aminoglycoside
aac_3_Ia_1_X15852 aminoglycoside
aac_3_Ib_aac_6_Ib_1_AF355189 aminoglycoside
aac_3_Ic_1_AJ511268 aminoglycoside
aac_3_Id_1_AB114632 aminoglycoside
aac_3_Ig_1_CP000282 aminoglycoside
aac_3_Ih_1_CP000490 aminoglycoside
aac_3_Ii_1_CP000356 aminoglycoside
aac_3_IIb_1_M97172 aminoglycoside
aac_3_IIIa_1_X55652 aminoglycoside
aac_3_Ik_1_BX571856 aminoglycoside
aac_3_IVa_1_X01385 aminoglycoside
aac_3_IXa_1_M55427 aminoglycoside
aac_3_VIa_1_M88012 aminoglycoside
aac_6prime__1_AY553333 aminoglycoside
aac_6prime__2_DQ302723 aminoglycoside
aac_6prime_31_1_AJ640197 aminoglycoside
aac_6prime_32_1_EF614235 aminoglycoside
aac_6prime__3_EU912537 aminoglycoside
aac_6prime_aph_2primeprime__1_M13771 aminoglycoside
aac_6prime_Ia_1_M18967 aminoglycoside
aac_6prime_Iad_1_AB119105 aminoglycoside
aac_6prime_Iae_1_AB104852 aminoglycoside
aac_6prime_Iai_1_EU886977 aminoglycoside
aac_6prime_Ib_1_M21682 aminoglycoside
aac_6prime_Ibcr_1_DQ303918 aminoglycoside_quinolone
aac_6prime_Ibcr_2_EF636461 aminoglycoside_quinolone
aac_6prime_Ibcr_3_EF210035 aminoglycoside_quinolone
aac_6prime_Ic_1_M94066 aminoglycoside
aac_6prime_Id_1_X12618 aminoglycoside
aac_6prime_If_1_X55353 aminoglycoside
aac_6prime_Ig_1_L09246 aminoglycoside
aac_6prime_Ii_1_L12710 aminoglycoside
aac_6prime_IIa_1_M29695 aminoglycoside
aac_6prime_IIb_1_L06163 aminoglycoside
aac_6prime_IIc_1_AF162771 aminoglycoside
aac_6prime_Ij_1_L29045 aminoglycoside
aac_6prime_Ik_1_L29510 aminoglycoside
aac_6prime_Im_1_AF337947 aminoglycoside
aac_6prime_Ir_1_AF031326 aminoglycoside
aac_6prime_Iw_1_AF031331 aminoglycoside
aac_6prime_Iz_1_AF140221 aminoglycoside
aacA29_1_AY139599 aminoglycoside
aacA43_1_HQ247816 aminoglycoside
aadA14_1_AJ884726 aminoglycoside
aadA7_1_AF224733 aminoglycoside
aadA9_1_AJ420072 aminoglycoside
aadB_1_JN119852 aminoglycoside
aadC_1_V01282 aminoglycoside
aadD_1_AF181950 aminoglycoside
ant_3primeprime_Ihaac_6prime_IId_1_AF453998 aminoglycoside
ant_4prime_Ib_1_AJ506108 aminoglycoside
ant_4prime_IIa_1_M98270 aminoglycoside
ant_4prime_IIb_1_AY114142 aminoglycoside
ant_6_Ia_1_AF330699 aminoglycoside
ant_6_Ib_1_FN594949 aminoglycoside
ant_9_Ib_1_M69221 aminoglycoside
aph_2primeprime_Ib_1_AF337947 aminoglycoside
aph_2primeprime_Ic_1_U51479 aminoglycoside
aph_3primeprime_Ia_1_M16482 aminoglycoside
aph_3prime_Ib_1_M20305 aminoglycoside
aph_3prime_Id_1_Z48231 aminoglycoside
aph_3prime_IIa_1_X57709 aminoglycoside
aph_3prime_IIb_1_X90856 aminoglycoside
aph_3prime_III_1_M26832 aminoglycoside
aph_3prime_IV_1_X03364 aminoglycoside
aph_3prime_VIIa_1_M29953 aminoglycoside
aph_3prime_VIII_1_AF182845 aminoglycoside
aph_3prime_XV_1_Y18050 aminoglycoside
aph_4_Ia_1_V01499 aminoglycoside
aph_4_Ib_1_X03615 aminoglycoside
aph_6_Ia_1_AY971801 aminoglycoside
aph6_Ib_1_X05648 aminoglycoside
aph_6_Ic_1_X01702 aminoglycoside
aph_9_Ia_1_U94857 aminoglycoside
aph_9_Ib_1_U70376 aminoglycoside
apmA_1_FN806789 aminoglycoside
armA_1_AY220558 aminoglycoside
ARR2_1_HQ141279 rifampicin
ARR3_4_FM207631 rifampicin
ARR3_1_JF806499 rifampicin
ARR4_1_EF660562 rifampicin
ARR5_1_EF660563 rifampicin
ARR6_1_FM955585 rifampicin
ARR6_2_FM897214 rifampicin
ARR6_3_JF922883 rifampicin
ARR7_1_FN397623 rifampicin
blaACI1_1_AJ007350 betalactamase
blaAER1_1_U14748 betalactamase
blaA_2_AY954728 betalactamase
blaA_1_DQ424965 betalactamase
blaA_4_DQ424966 betalactamase
blaAST1_1_AF279904 betalactamase
blaBEL1_1_DQ089809 betalactamase
blaBEL2_1_FJ666063 betalactamase
blaBEL3_1_GQ202694 betalactamase
blaBES1_1_AF234999 betalactamase
blaB3_1_AF189301 betalactamase
blaB12_1_EF595958 betalactamase
blaB14_1_JN635697 betalactamase
blaB10_1_AY348325 betalactamase
blaB13_1_EF595959 betalactamase
blaB11_1_AY348326 betalactamase
blaB9_1_AY348324 betalactamase
blaB2_1_AF189300 betalactamase
blaB8_1_AF189305 betalactamase
blaB5_1_AF189303 betalactamase
blaB7_1_AF189304 betalactamase
blaB6_1_AF189302 betalactamase
blaBIC1_1_GQ260093 betalactamase
blaBIL1_1_X74512 betalactamase
blaCEPA_1_U05887 betalactamase
blaCEPA_1_L13472 betalactamase
blaCEPA_6_FR688022 betalactamase
blaCEPA49_1_U05886 betalactamase
blaCEPA44_1_U05885 betalactamase
blaCEPA29_1_U05884 betalactamase
blaCEPHA3_1_AY112998 betalactamase
blaCFE1_1_AB107899 betalactamase
blaCKO1_1_AF477396 betalactamase
blaCME1_1_AJ006275 betalactamase
blaCMG_1_AY265892 betalactamase
blaCTXM45_1_D89862 betalactamase
blaCTXM8_1_AF189721 betalactamase
blaCTXM14_44_AY847144 betalactamase
blaCTXM17_1_AY033516 betalactamase
blaCTXM17_2_AF454633 betalactamase
blaCTXM21_1_AJ416346 betalactamase
blaCTXM14_48_AJ416341 betalactamase
blaCTXM14_31_GU732835 betalactamase
blaCTXM14_7_EU274579 betalactamase
blaCTXM16_1_AY029068 betalactamase
blaCTXM9_7_AJ416345 betalactamase
blaCTXM9_1_AF174129 betalactamase
blaCTXM51_1_DQ211987 betalactamase
blaCTXM14_1_JF701188 betalactamase
blaCTXM112_1_JF274246 betalactamase
blaCTXM83_1_FJ214366 betalactamase
blaCTXM48_1_AY847144 betalactamase
blaCTXM19_1_AF325134 betalactamase
blaCTXM24_2_EF570050 betalactamase
blaCTXM65_2_GQ456158 betalactamase
blaCTXM65_11_FJ907380 betalactamase
blaCTXM99_1_HM803271 betalactamase
blaCTXM65_3_GQ896553 betalactamase
blaCTXM87_1_EU545409 betalactamase
blaCTXM82_2_EU545409 betalactamase
blaCTXM93_1_HQ166709 betalactamase
blaCTXM27_1_EU916273 betalactamase
blaCTXM98_1_HM755448 betalactamase
blaCTXM102_1_HQ398215 betalactamase
blaCTXM98_3_HQ398215 betalactamase
blaCTXM105_1_HQ833651 betalactamase
blaCTXM81_1_EU136031 betalactamase
blaCTXM111_1_JF274243 betalactamase
blaCTXM113_1_JF274247 betalactamase
blaCTXM14_38_GU226840 betalactamase
blaCTXM13_2_AF252623 betalactamase
blaCTXM47_1_AY847143 betalactamase
blaCTXM14_45_AY847143 betalactamase
blaCTXM49_1_AY847145 betalactamase
blaCTXM14_43_AY847145 betalactamase
blaCTXM46_1_AY847147 betalactamase
blaCTXM14_41_AY847147 betalactamase
blaCTXM50_1_AY847146 betalactamase
blaCTXM14_42_AY847146 betalactamase
blaCTXM24_1_EU921824 betalactamase
blaCTXM24_8_EF374096 betalactamase
blaCTXM67_1_EF581888 betalactamase
blaCTXM84_1_FJ214367 betalactamase
blaCTXM85_1_FJ214368 betalactamase
blaCTXM86_1_FJ214369 betalactamase
blaCTXM78_1_AM982522 betalactamase
blaCTXM26_1_AY455830 betalactamase
blaCTXM25_1_AF518567 betalactamase
blaCTXM91_1_GQ870432 betalactamase
blaCTXM89_2_FJ971899 betalactamase
blaCTXM39_1_AY954516 betalactamase
blaCTXM100_1_FR682582 betalactamase
blaCTXM94_1_HM167760 betalactamase
blaCTXM41_1_DQ023162 betalactamase
blaCTXM76_1_AM982520 betalactamase
blaCTXM5_6_AF286192 betalactamase
blaCTXM95_1_FN813245 betalactamase
blaCTXM20_1_AJ416344 betalactamase
blaCTXM2_1_EU622041 betalactamase
blaCTXM35_1_AB176534 betalactamase
blaCTXM59_1_EU622856 betalactamase
blaCTXM44_1_D37830 betalactamase
blaCTXM43_1_DQ102702 betalactamase
blaCTXM56_1_EF374097 betalactamase
blaCTXM31_1_AJ567481 betalactamase
blaCTXM92_1_GU127598 betalactamase
blaCTXM97_1_HM776707 betalactamase
blaCTXM6_1_AJ005044 betalactamase
blaCTXM4_1_Y14156 betalactamase
blaCTXM5_8_AJ005045 betalactamase
blaCTXM64_1_GQ456156 betalactamase
blaCTXM68_1_EU177100 betalactamase
blaCTXM10_1_AY598759 betalactamase
blaCTXM53_1_DQ268764 betalactamase
blaCTXM34_1_AY515297 betalactamase
blaCTXM37_2_FN813246 betalactamase
blaCTXM62_1_EF219134 betalactamase
blaCTXM3_8_EF382672 betalactamase
blaCTXM30_1_AY292654 betalactamase
blaCTXM29_1_AY267213 betalactamase
blaCTXM96_1_AJ704396 betalactamase
blaCTXM12_1_DQ821704 betalactamase
blaCTXM60_1_AM411407 betalactamase
blaCTXM15_70_FJ815277 betalactamase
blaCTXM116_1_JF966749 betalactamase
blaCTXM36_1_AB177384 betalactamase
blaCTXM32_2_AM420303 betalactamase
blaCTXM58_1_EF210159 betalactamase
blaCTXM1_4_AJ416342 betalactamase
blaCTXM1_6_DQ915955 betalactamase
blaCTXM61_1_EF219142 betalactamase
blaCTXM23_1_AF488377 betalactamase
blaCTXM15_82_EU082208 betalactamase
blaCTXM82_1_DQ256091 betalactamase
blaCTXM3_2_EF437434 betalactamase
blaCTXM80_1_EU202673 betalactamase
blaCTXM38_1_AY753197 betalactamase
blaCTXM42_1_DQ061159 betalactamase
blaCTXM54_1_DQ303459 betalactamase
blaCTXM89_1_FJ966096 betalactamase
blaCTXM66_1_EF576988 betalactamase
blaCTXM3_16_AY847148 betalactamase
blaCTXM22_1_HM470254 betalactamase
blaCTXM22_3_EU376964 betalactamase
blaCTXM15_64_FJ815288 betalactamase
blaCTXM28_6_AJ549244 betalactamase
blaCTXM15_23_DQ302097 betalactamase
blaCTXM71_1_FJ815436 betalactamase
blaCTXM88_1_FJ873739 betalactamase
blaCTXM11_1_AJ310929 betalactamase
blaCTXM15_78_AY238472 betalactamase
blaCTXM101_1_HQ398214 betalactamase
blaCTXM55_2_GQ456159 betalactamase
blaCTXM114_1_GQ351346 betalactamase
blaCTXM69_1_EU402393 betalactamase
blaCTXM79_1_GU125666 betalactamase
blaCTXM63_1_EU660216 betalactamase
blaCTXM40_1_AY750914 betalactamase
blaDES1_1_AF426161 betalactamase
blaDHA3_1_AY494945 betalactamase
blaDHA7_1_HQ456945 betalactamase
blaDHA6_1_HQ322612 betalactamase
blaDHA1_2_Y16410 betalactamase
blaDHA5_1_JF273491 betalactamase
blaDHA2_1_AF259520 betalactamase
blaDIM1_1_GU323019 betalactamase
blaEBR1_1_AF416700 betalactamase
blaERP1_1_AY077733 betalactamase
blaFAR1_1_AF024601 betalactamase
blaFONA5_1_AJ251243 betalactamase
blaFONA1_1_AJ251239 betalactamase
blaFONA4_1_AJ251242 betalactamase
blaFONA2_1_AJ251240 betalactamase
blaFONA3_1_AJ251241 betalactamase
blaFONA6_1_AJ251244 betalactamase
blaFOX8_1_HM565917 betalactamase
blaFOX3_1_Y11068 betalactamase
blaFOX5_1_AY007369 betalactamase
blaFOX6_1_AY034848 betalactamase
blaFOX2_1_Y10282 betalactamase
blaFOX1_1_X77455 betalactamase
blaFOX7_1_AJ703796 betalactamase
blaFOX4_1_AJ277535 betalactamase
blaFOX9_1_JF896803 betalactamase
blaGES8_1_AF329699 betalactamase
blaGES4_1_AB116723 betalactamase
blaGES3_1_AB113580 betalactamase
blaGES10_1_FJ820124 betalactamase
blaGES9_1_AY920928 betalactamase
blaGES7_1_HM453325 betalactamase
blaGES14_1_GU207844 betalactamase
blaGES11_1_FJ854362 betalactamase
blaGES12_1_FN554543 betalactamase
blaGES17_1_HQ874631 betalactamase
blaGES1_1_HQ170511 betalactamase
blaGES6_1_AY494718 betalactamase
blaGES13_1_GU169702 betalactamase
blaGES2_1_AF326355 betalactamase
blaGES5_1_DQ236171 betalactamase
blaGES15_1_GU208678 betalactamase
blaGES16_1_HM173356 betalactamase
blaGIM1_1_JF414726 betalactamase
blaGOB11_1_AY647248 betalactamase
blaGOB15_1_AY775547 betalactamase
blaGOB13_1_AY647251 betalactamase
blaGOB13_2_AY647250 betalactamase
blaGOB14_1_AY647252 betalactamase
blaGOB12_1_AY647249 betalactamase
blaGOB1_1_EF394442 betalactamase
blaGOB10_1_AY647247 betalactamase
blaGOB8_1_AY348327 betalactamase
blaGOB9_1_AY647246 betalactamase
blaGOB1_2_AF090141 betalactamase
blaGOB18_1_DQ004496 betalactamase
blaGOB17_1_AY899332 betalactamase
blaGOB16_2_AY899331 betalactamase
blaGOB16_1_GU188443 betalactamase
blaHERA2_1_AF398334 betalactamase
blaHERA1_1_AF311385 betalactamase
blaHERA3_1_AF398335 betalactamase
blaHERA4_1_AJ536088 betalactamase
blaHERA5_1_AJ536089 betalactamase
blaHERA6_1_AJ536090 betalactamase
blaHERA7_1_AJ536091 betalactamase
blaHERA8_1_AJ536092 betalactamase
blaIMI1_1_U50278 betalactamase
blaIMI2_1_DQ173429 betalactamase
blaIMP1_1_DQ522237 betalactamase
blaIMP5_1_JF810083 betalactamase
blaIMP27_1_JF894248 betalactamase
blaIMP18_1_FN556190 betalactamase
blaIMP1_5_AB469046 betalactamase
blaIMP19_1_EF118171 betalactamase
blaIMP6_1_AB188812 betalactamase
blaIMP25_1_HM175876 betalactamase
blaIMP13_1_GU207399 betalactamase
blaIMP26_1_GU045307 betalactamase
blaIMP4_2_FJ384365 betalactamase
blaIMP4_3_AF288045 betalactamase
blaIMP9_1_AY033653 betalactamase
blaIMP25_3_EU588392 betalactamase
blaIMP8_1_EU042136 betalactamase
blaIMP15_1_EF184216 betalactamase
blaIMP22_2_DQ361087 betalactamase
blaIMP14_1_GQ302618 betalactamase
blaIMP14_2_GQ302617 betalactamase
blaIMP1_11_AM283490 betalactamase
blaIMP16_1_AJ584652 betalactamase
blaIMP10_1_AB195637 betalactamase
blaIMP4_6_DQ307573 betalactamase
blaIMP13_5_AJ512502 betalactamase
blaIMP12_3_AJ420864 betalactamase
blaIMP2_1_AJ243491 betalactamase
blaIMP14_3_AY553332 betalactamase
blaIMP28_1_JQ407409 betalactamase
blaIMP29_1_HQ438058 betalactamase
blaIMP32_JQ002629 betalactamase
blaIMP33_1_JN848782 betalactamase
blaIMP34_1_AB715422 betalactamase
blaIMP35_1_JF816544 betalactamase
blaIMP37_1_JX131372 betalactamase
blaIMP38_1_HQ875573 betalactamase
blaIMP40_1_AB753457 betalactamase
blaIMP41_1_AB753458 betalactamase
blaIMP42_1_AB753456 betalactamase
blaIND2c_1_GU186042 betalactamase
blaIND7_1_GU186043 betalactamase
blaIND8_1_GU186044 betalactamase
blaIND9_1_GU186045 betalactamase
blaIND10_1_GU206353 betalactamase
blaIND14_1_HM367709 betalactamase
blaIND11_1_HM245379 betalactamase
blaIND12_1_HM245380 betalactamase
blaIND13_1_HM245381 betalactamase
blaIND1_1_AF099139 betalactamase
blaIND2_2_AF219127 betalactamase
blaIND2b_3_EF672681 betalactamase
blaIND2a_4_AF219130 betalactamase
blaIND3_1_AF219131 betalactamase
blaIND4_1_AF219135 betalactamase
blaIND5_1_AY504627 betalactamase
blaIND6_1_AM087455 betalactamase
blaIND15_1_AB563173 betalactamase
blaJOHN1_1_AY028464 betalactamase
blaKHM1_1_AB364006 betalactamase
blaKPC3_1_HM769262 betalactamase
blaKPC11_1_HM066995 betalactamase
blaKPC7_1_EU729727 betalactamase
blaKPC1_1_AF297554 betalactamase
blaKPC8_1_FJ234412 betalactamase
blaKPC5_1_EU400222 betalactamase
blaKPC4_1_AY700571 betalactamase
blaKPC10_1_GQ140348 betalactamase
blaKPC6_1_EU555534 betalactamase
blaL1_3_EF126059 betalactamase
blaLAT1_1_X78117 betalactamase
blaLCR1_1_X56809 betalactamase
blaLEN16_1_AY743416 betalactamase
blaLEN18_1_AM850908 betalactamase
blaLEN19_1_AM850909 betalactamase
blaLEN20_1_AM850910 betalactamase
blaLEN21_1_AM850911 betalactamase
blaLEN22_1_AM850912 betalactamase
blaLEN23_1_AM850913 betalactamase
blaLEN25_1_HQ709169 betalactamase
blaLEN2_1_AY037780 betalactamase
blaLEN5_1_AY633109 betalactamase
blaLUT1_1_AY695112 betalactamase
blaMAL1_1_AJ277209 betalactamase
blaMAL1_2_AJ609506 betalactamase
blaMIR1_1_M37839 betalactamase
blaMIR3_1_AY743435 betalactamase
blaMIR2_1_AY227752 betalactamase
blaMIR4_1_EF417572 betalactamase
blaMIR5_1_FJ237367 betalactamase
blaMOR_1_Y10283 betalactamase
blaMOR2_1_AY235804 betalactamase
blaMOX4_1_FJ262599 betalactamase
blaMOX5_1_GQ152600 betalactamase
blaMOX6_1_GQ152601 betalactamase
blaMOX7_1_GQ152602 betalactamase
blaMOX3_1_EU515248 betalactamase
blaMOX2_1_AJ276453 betalactamase
blaMOX1_1_D13304 betalactamase
blaMUS1_1_AF441286 betalactamase
blaNDM1_1_FN396876
blaNMCA_1_AJ536087 betalactamase
blaNPS_1_AY027589 betalactamase
blaOCH2_1_AJ295340 betalactamase
blaOCH3_1_AJ295341 betalactamase
blaOCH4_1_AJ295342 betalactamase
blaOCH5_1_AJ295343 betalactamase
blaOCH6_1_AJ295344 betalactamase
blaOCH7_1_AJ295345 betalactamase
blaOCH8_1_DQ489307 betalactamase
blaOKPA1_1_AM051138 betalactamase
blaOKPA10_1_AM051149 betalactamase
blaOKPA11_1_AM850915 betalactamase
blaOKPA12_1_AM850915 betalactamase
blaOKPA13_1_FJ534513 betalactamase
blaOKPA14_1_FJ534512 betalactamase
blaOKPA15_1_FJ755841 betalactamase
blaOKPA16_1_FJ755840 betalactamase
blaOKPA2_1_AM051139 betalactamase
blaOKPA3_1_AM051140 betalactamase
blaOKPA4_1_AM051142 betalactamase
blaOKPA5_1_AM051143 betalactamase
blaOKPA6_1_AM051144 betalactamase
blaOKPA7_1_AM051145 betalactamase
blaOKPA8_1_AM051147 betalactamase
blaOKPA9_1_AM051148 betalactamase
blaOKPB1_1_AM051150 betalactamase
blaOKPB10_1_AM051160 betalactamase
blaOKPB11_1_AM051161 betalactamase
blaOKPB13_1_AY825330 betalactamase
blaOKPB15_1_AM850917 betalactamase
blaOKPB16_1_AM850918 betalactamase
blaOKPB17_1_AM850919 betalactamase
blaOKPB18_1_AM850920 betalactamase
blaOKPB19_1_AM850921 betalactamase
blaOKPB2_1_AM051151 betalactamase
blaOKPB20_1_AM850922 betalactamase
blaOKPB3_1_AM051152 betalactamase
blaOKPB4_1_AM051153 betalactamase
blaOKPB5_1_AY512506 betalactamase
blaOKPB6_1_AY850171 betalactamase
blaOKPB7_1_AM051156 betalactamase
blaOKPB8_1_AM051157 betalactamase
blaOKPB9_1_AM051159 betalactamase
blaOXA104_1_EF581285 betalactamase
blaOXA101_1_AM412777 betalactamase
blaOXA13_1_U59183 betalactamase
blaOXA13_1_AF043558 betalactamase
blaOXA183_1_HQ111474 betalactamase
blaOXA19_1_AF043381 betalactamase
blaOXA56_1_AY660529 betalactamase
blaOXA7_1_X75562 betalactamase
blaOXA145_1_FJ790516 betalactamase
blaOXA147_1_FJ848783 betalactamase
blaOXA28_1_FJ374756 betalactamase
blaOXA35_1_AF315786 betalactamase
blaOXA74_1_EU161636 betalactamase
blaOXA17_2_DQ902344 betalactamase
blaOXA142_1_EU358785 betalactamase
blaOXA10a_1_HM175875 betalactamase
blaOXA10_U37105.2 betalactamase
blaOXA11_1_Z22590 betalactamase
blaOXA114d_4_HM104633 betalactamase
blaOXA114b_6_HM056040 betalactamase
blaOXA114f_2_HM368375 betalactamase
blaOXA114a_EU188842 betalactamase
blaOXA114e_3_HM104634 betalactamase
blaOXA114c_5_HM056041 betalactamase
blaOXA114g_1_HM368376 betalactamase
blaOXA12_1_U10251 betalactamase
blaOXA134_2_HQ122933 betalactamase
blaOXA18_1_EU503121 betalactamase
blaOXA198_1_HQ634775 betalactamase
blaOXA209_1_JF268688 betalactamase
blaOXA20_1_AF024602 betalactamase
blaOXA37_1_AY007784 betalactamase
blaOXA22_1_AF064820 betalactamase
blaOXA133_1_EU571228 betalactamase
blaOXA49_1_AY288523 betalactamase
blaOXA166_1_HM488987 betalactamase
blaOXA167_1_HM488988 betalactamase
blaOXA170_1_HM488991 betalactamase
blaOXA168_1_HM488989 betalactamase
blaOXA27_1_AF201828 betalactamase
blaOXA73_1_AY762325 betalactamase
blaOXA169_1_HM488990 betalactamase
blaOXA165_1_HM488986 betalactamase
blaOXA225_1_JN638887 betalactamase
blaOXA171_1_HM488992 betalactamase
blaOXA23_1_HQ700358 betalactamase
blaOXA146_1_FJ194460 betalactamase
blaOXA134_1_FJ195387 betalactamase
blaOXA182_1_HM640278 betalactamase
blaOXA143_1_GQ861437 betalactamase
blaOXA26_1_AF201827 betalactamase
blaOXA25_1_AF201826 betalactamase
blaOXA160_1_GU199038 betalactamase
blaOXA40_1_GU199040 betalactamase
blaOXA139_1_AM991978 betalactamase
blaOXA72_1_GU199039 betalactamase
blaOXA50_1_AY306135 betalactamase
blaOXA50_4_AY306130 betalactamase
blaOXA67_1_DQ491200 betalactamase
blaOXA89_1_EU547444 betalactamase
blaOXA62_1_AY423074 betalactamase
blaOXA50_3_AY306132 betalactamase
blaOXA50_2_AY306133 betalactamase
blaOXA60_2_AY664505 betalactamase
blaOXA60_3_AY664504 betalactamase
blaOXA60_4_AY662675 betalactamase
blaOXA60_1_AY664506 betalactamase
blaOXA46_1_AJ969237 betalactamase
blaOXA205_1_JF800667 betalactamase
blaOXA118_1_AF371964 betalactamase
blaOXA119_1_AY139598 betalactamase
blaOXA141_1_EF552405 betalactamase
blaOXA210_1_JF795487 betalactamase
blaOXA2_2_AY444814 betalactamase
blaOXA161_1_GQ202693 betalactamase
blaOXA2_1_GQ466184 betalactamase
blaOXA15_1_U63835 betalactamase
blaOXA144_1_FJ617207 betalactamase
blaOXA32_1_AF315351 betalactamase
blaOXA3_1_L07945 betalactamase
blaOXA21_2_DQ993182 betalactamase
blaOXA53_1_AY289608 betalactamase
blaOXA4_1_AY162283 betalactamase
blaOXA31_1_AF294653 betalactamase
blaOXA224_JN596991
blaOXA1_J02967_2 betalactamase
blaOXA30_2_EU339234 betalactamase
blaOXA47_1_AY237830 betalactamase
blaOXA29_1_AJ400619 betalactamase
blaOXA45_1_AJ519683 betalactamase
blaOXA9_2_JF703130 betalactamase
blaOXA59_1_AJ632249 betalactamase
blaOXA43_1_AJ488303 betalactamase
blaOXA57_1_AJ631966 betalactamase
blaOXA42_1_AJ488302 betalactamase
blaOXA61_1_AY587956 betalactamase
blaOXA137_1_EU086836 betalactamase
blaOXA192_1_JF273470 betalactamase
blaOXA136_1_EU086833 betalactamase
blaOXA63_1_AY619003 betalactamase
blaOXA136_2_EU086832 betalactamase
blaOXA85_FUS1_AY227054.1 betalactamase
blaOXA164_1_GU831575 betalactamase
blaOXA58_1_AY665723 betalactamase
blaOXA97_1_EF102240 betalactamase
blaOXA96_1_DQ519090 betalactamase
blaOXA130_1_EU547445 betalactamase
blaOXA51_4_EU255295 betalactamase
blaOXA108_1_EF650034 betalactamase
blaOXA88_1_DQ392963 betalactamase
blaOXA94_1_DQ519088 betalactamase
blaOXA65_1_AY750908 betalactamase
blaOXA90_1_EU547443 betalactamase
blaOXA200_1_HQ734811 betalactamase
blaOXA206_AB634250 betalactamase
blaOXA84_1_DQ309276 betalactamase
blaOXA202_1_HQ734813 betalactamase
blaOXA196_1_HQ425494 betalactamase
blaOXA175_1_HM113561 betalactamase
blaOXA138_1_EU670845 betalactamase
blaOXA197_1_HQ425495 betalactamase
blaOXA194_1_HQ425492 betalactamase
blaOXA195_1_HQ425493 betalactamase
blaOXA176_1_HM113562 betalactamase
blaOXA174_1_HM113560 betalactamase
blaOXA177_1_HM113563 betalactamase
blaOXA82_1_GQ352402 betalactamase
blaOXA51_3_EU255296 betalactamase
blaOXA79_1_EU019534 betalactamase
blaOXA80_1_EU019535 betalactamase
blaOXA115_1_EU029998 betalactamase
blaOXA178_1_HM113564 betalactamase
blaOXA109_1_EF650035 betalactamase
blaOXA201_1_HQ734812 betalactamase
blaOXA199_1_HQ637466 betalactamase
blaOXA66_4_FJ360530 betalactamase
blaOXA76_1_AY949203 betalactamase
blaOXA131_1_EU547446 betalactamase
blaOXA173_1_HM113559 betalactamase
blaOXA172_1_HM113558 betalactamase
blaOXA83_1_DQ309277 betalactamase
blaOXA95_1_DQ519089 betalactamase
blaOXA203_1_HQ998857 betalactamase
blaOXA150_1_GQ853681 betalactamase
blaOXA149_1_GQ853680 betalactamase
blaOXA68_1_AY750910 betalactamase
blaOXA128_1_EU375515 betalactamase
blaOXA144_2_FJ872530 betalactamase
blaOXA78_1_AY862132 betalactamase
blaOXA217_JN603240
blaOXA117_1_GQ423625 betalactamase
blaOXA98_1_AM279652 betalactamase
blaOXA77_1_AY949202 betalactamase
blaOXA91_1_DQ519086 betalactamase
blaOXA89_2_DQ445683 betalactamase
blaOXA75_1_AY859529 betalactamase
blaOXA93_1_DQ519087 betalactamase
blaOXA106_1_EF650032 betalactamase
blaOXA51_5_EU255294 betalactamase
blaOXA70_1_AY750912 betalactamase
blaOXA148_1_GQ853679 betalactamase
blaOXA51_7_EU255292 betalactamase
blaOXA92_1_DQ335566 betalactamase
blaOXA112_1_EF650038 betalactamase
blaOXA110_1_EF650036 betalactamase
blaOXA69_1_HM564339 betalactamase
blaOXA107_1_EF650033 betalactamase
blaOXA51_10_EU255289 betalactamase
blaOXA51_6_EU255293 betalactamase
blaOXA208_1_FR853176 betalactamase
blaOXA216_1_FR865168 betalactamase
blaOXA180_1_HM570036 betalactamase
blaOXA99_1_DQ888718 betalactamase
blaOXA111_1_EF650037 betalactamase
blaOXA223_1_JN248564 betalactamase
blaOXA219_1_JN215211 betalactamase
blaOXA51_1_AJ309734 betalactamase
blaOXA132_1_EU547447 betalactamase
blaOXA51_8_EU255291 betalactamase
blaOXA179_1_HM570035 betalactamase
blaOXA51_9_EU255290 betalactamase
blaOXA71_1_AY859528 betalactamase
blaOXA113_1_EF653400 betalactamase
blaOXA64_1_AY750907 betalactamase
blaOXA86_1_DQ149247 betalactamase
blaOXA87_1_DQ348075 betalactamase
blaOXA5_1_X58272 betalactamase
blaOXA129_1_AM932669 betalactamase
blaOXA55_1_AY343493 betalactamase
blaOXA162_1_GU197550 betalactamase
blaOXA244_1_JX438000 betalactamase
blaOXA48_2_AY236073 betalactamase
blaOXA245_1_JX438001 betalactamase
blaOXA163_1_HQ700343 betalactamase
blaOXA247_1_JX893517 betalactamase
blaOXA181_1_HM992946 betalactamase
blaOXA54_1_AY500137 betalactamase
blaOXY3_1_AF491278 betalactamase
blaOXY2_9_FJ785625 betalactamase
blaOXY2_4_Y17714 betalactamase
blaOXY2_5_AY077487 betalactamase
blaOXY2_3_AY077488 betalactamase
blaOXY2_7_Z49084 betalactamase
blaOXY2_6_AY077485 betalactamase
blaOXY2_1_AJ871866 betalactamase
blaOXY2_2_AJ871867 betalactamase
blaOXY2_10_FJ785626 betalactamase
blaOXY2_8_AY055205 betalactamase
blaOXY4_1_AY077481 betalactamase
blaOXY5_1_AJ871868 betalactamase
blaOXY5_2_AJ871871 betalactamase
blaOXY6_3_AJ871876 betalactamase
blaOXY6_1_AJ871873 betalactamase
blaOXY6_2_AJ871875 betalactamase
blaOXY6_4_AJ871877 betalactamase
blaOXY1_4_AY077483 betalactamase
blaOXY1_3_AY077482 betalactamase
blaOXY1_2_AJ871864 betalactamase
blaOXY1_5_AY077486 betalactamase
blaOXY1_1_Z30177 betalactamase
blaOXY1_7_M27459 betalactamase
blaOXY1_6_Y17715 betalactamase
blaPAO_1_AY083595 betalactamase
blaPAO_2_FJ666065 betalactamase
blaPAO_3_FJ666073 betalactamase
blaPAO_4_AY083592 betalactamase
blaPER1_1_GU944725 betalactamase
blaPER2_1_X93314 betalactamase
blaPER3_1_AY740681 betalactamase
blaPER4_1_EU748544 betalactamase
blaPER5_1_FJ627180 betalactamase
blaPER6_1_GQ396303 betalactamase
blaPER7_1_HQ713678 betalactamase
blaPME1_1_HQ541434 betalactamase
blaRAHN1_1_GU645205 betalactamase
blaRAHN2_2_HM114350 betalactamase
blaRAHN1_5_AF338038 betalactamase
blaROB1_1_DQ840517 betalactamase
blaROB1_2_AF022114 betalactamase
blaSED1_1_AF321608 betalactamase
blaSFC1_1_AY354402 betalactamase
blaSFO1_1_AB003148 betalactamase
blaSHV140_1_JN051143 betalactamase
blaSHV99_1_AM941845 betalactamase
blaSHV98_1_AM941844 betalactamase
blaSHV52_1_HQ845196 betalactamase
blaSHV137_1_HQ661363 betalactamase
blaSHV136_1_HQ661362 betalactamase
blaSHV122_1_HM751103 betalactamase
blaSHV1_1_HM751102 betalactamase
blaSHV28_1_HM751101 betalactamase
blaSHV1_2_HM751099 betalactamase
blaSHV11_1_HM751098 betalactamase
blaSHV134_1_HM559945 betalactamase
blaSHV5_2_AY386369 betalactamase
blaSHV57_1_AY223863 betalactamase
blaSHV36_1_AF467947 betalactamase
blaSHV1_1_AF462396 betalactamase
blaSHV12_1_AF462395 betalactamase
blaSHV5_1_AF462394 betalactamase
blaSHV2_3_AF462393 betalactamase
blaSHV34_1_AY036620 betalactamase
blaSHV2_4_AF282921 betalactamase
blaSHV1_8_FJ668818 betalactamase
blaSHV1_14_FJ668804 betalactamase
blaSHV1_16_FJ668800 betalactamase
blaSHV1_17_FJ668799 betalactamase
blaSHV128_1_GU932590 betalactamase
blaSHV38_1_EU979559 betalactamase
blaSHV28_2_EU441172 betalactamase
blaSHV104_1_EU274581 betalactamase
blaSHV8_1_ECU92041 betalactamase
blaSHV59_1_AY790341 betalactamase
blaSHV1_18_AY787643 betalactamase
blaSHV36_1_AY677211 betalactamase
blaSHV49_1_AY528718 betalactamase
blaSHV11_3_AY528717 betalactamase
blaSHV5_5_S82452 betalactamase
blaSHV7_1_U20270 betalactamase
blaSHV100_1_AM941846 betalactamase
blaSHV133_1_AB551737 betalactamase
blaSHV70_1_DQ013287 betalactamase
blaSHV56_1_AY352599 betalactamase
blaSHV12_6_AY273807 betalactamase
blaSHV48_1_AY263404 betalactamase
blaSHV14_1_AF226622 betalactamase
blaSHV28_2_AF299299 betalactamase
blaSHV1_21_EF035567 betalactamase
blaSHV1_22_EF035565 betalactamase
blaSHV11_14_EF035563 betalactamase
blaSHV42_1_EF035559 betalactamase
blaSHV11_19_EF035557 betalactamase
blaSHV27_1_AF293345 betalactamase
blaSHV18_1_AF132290 betalactamase
blaSHV5_11_AF096930 betalactamase
blaSHV31_1_GU064396 betalactamase
blaSHV62_1_GU064395 betalactamase
blaSHV11_5_GU064392 betalactamase
blaSHV25_1_GU064391 betalactamase
blaSHV1_4_GU083599 betalactamase
blaSHV1_5_GU083598 betalactamase
blaSHV5_12_GQ407139 betalactamase
blaSHV1_31_GQ407137 betalactamase
blaSHV11_22_GQ407130 betalactamase
blaSHV1_6_GQ407127 betalactamase
blaSHV1_10_GQ407119 betalactamase
blaSHV11_15_GQ407117 betalactamase
blaSHV2_9_GQ407116 betalactamase
blaSHV11_17_GQ407109 betalactamase
blaSHV11_18_GQ387358 betalactamase
blaSHV89_1_DQ193536 betalactamase
blaSHV11_19_GU211012 betalactamase
blaSHV71_1_DQ296194 betalactamase
blaSHV55_1_DQ054528 betalactamase
blaSHV5_13_AY570962 betalactamase
blaSHV30_1_AY661885 betalactamase
blaSHV5_17_AY504816 betalactamase
blaSHV5_18_AY502004 betalactamase
blaSHV5_22_AY502000 betalactamase
blaSHV37_1_AF467948 betalactamase
blaSHV26_1_AF227204 betalactamase
blaSHV11_27_FJ483937 betalactamase
blaSHV105_1_FJ194944 betalactamase
blaSHV56_2_EU586041 betalactamase
blaSHV108_1_AM922309 betalactamase
blaSHV107_1_AM922308 betalactamase
blaSHV106_1_AM922307 betalactamase
blaSHV60_1_AB302939 betalactamase
blaSHV72_1_AM176547 betalactamase
blaSHV63_1_EU342351 betalactamase
blaSHV11_31_DQ219474 betalactamase
blaSHV11_32_DQ219473 betalactamase
blaSHV31_2_AY277255 betalactamase
blaSHV77_1_EF373975 betalactamase
blaSHV71_2_EF373974 betalactamase
blaSHV97_1_EF373973 betalactamase
blaSHV95_1_EF373972 betalactamase
blaSHV96_1_EF373971 betalactamase
blaSHV94_1_EF373970 betalactamase
blaSHV93_1_EF373969 betalactamase
blaSHV1_18_X98100 betalactamase
blaSHV1_19_X98098 betalactamase
blaSHV2a_13_X98102 betalactamase
blaSHV69_1_DQ174308 betalactamase
blaSHV67_1_DQ174307 betalactamase
blaSHV66_1_DQ174306 betalactamase
blaSHV65_1_DQ174305 betalactamase
blaSHV64_1_DQ174304 betalactamase
blaSHV1_41_DQ166783 betalactamase
blaSHV24_1_AB023477 betalactamase
blaSHV33_1_AY037779 betalactamase
blaSHV13_1_AF164577 betalactamase
blaSHV29_1_AF301532 betalactamase
blaSHV35_1_AY070258 betalactamase
blaSHV40_2_AF535128 betalactamase
blaSHV41_1_AF535129 betalactamase
blaSHV43_1_AY065991 betalactamase
blaSHV44_1_AY259119 betalactamase
blaSHV46_1_AY210887 betalactamase
blaSHV50_1_AY288915 betalactamase
blaSHV51_1_AY289548 betalactamase
blaSHV61_1_AJ866284 betalactamase
blaSHV62_2_AJ866285 betalactamase
blaSHV85_1_DQ322460 betalactamase
blaSHV86_1_DQ328802 betalactamase
blaSHV92_1_DQ836922 betalactamase
blaSHV101_1_EU155018 betalactamase
blaSHV102_1_EU024485 betalactamase
blaSHV103_1_EU032604 betalactamase
blaSHV109_1_EU418913 betalactamase
blaSHV110_1_HQ877615 betalactamase
blaSHV129_1_GU827715 betalactamase
blaSHV129_2_HM125687 betalactamase
blaSHV132_1_GU981741 betalactamase
blaSHV135_1_HQ637576 betalactamase
blaSHV15_1_AJ011428 betalactamase
blaSHV16_1_AF072684 betalactamase
blaSHV73_AM176548 betalactamase
blaSHV74_AM176549 betalactamase
blaSHV75_AM176550 betalactamase
blaSHV77_AM176552 betalactamase
blaSHV78_AM176553 betalactamase
blaSHV79_AM176554 betalactamase
blaSHV80_AM176555 betalactamase
blaSHV81_AM176556 betalactamase
blaSHV82_AM176557 betalactamase
blaSHV83_AM176558 betalactamase
blaSHV120_JF812965 betalactamase
blaSHV121_GQ428198 betalactamase
blaSHV141_JQ388884 betalactamase
blaSHV142_JQ029959 betalactamase
blaSHV144_JQ926986 betalactamase
blaSHV145_JX013655 betalactamase
blaSHV147_JX121114 betalactamase
blaSHV148_JX121115 betalactamase
blaSHV149_JX121116 beta_lactamase
blaSHV150_JX121117 beta_lactamase
blaSHV151_JX121118 beta_lactamase
blaSHV152_JX121119 beta_lactamase
blaSHV153_JX121120 betalactamase
blaSHV154_JX121121 betalactamase
blaSHV155_JX121122 betalactamase
blaSHV156_JX121123 beta_lactamase
blaSHV157_JX121124 betalactamase
blaSHV158_JX121125 betalactamase
blaSHV159_JX121126 betalactamase
blaSHV160_JX121127 betalactamase
blaSHV161_JX121128 betalactamase
blaSHV162_JX121129 betalactamase
blaSHV163_JX121130 betalactamase
blaSHV165_JX121131 betalactamase
blaSHV168_JX870080 betalactamase
blaSHV143_JQ341060 betalactamase
blaSIM1_1_JF731030 betalactamase
blaSME1_1_Z28968 betalactamase
blaSME2_1_AF275256 betalactamase
blaSME3_1_AY584237 betalactamase
blaSPM1_1_AY341249 betalactamase
blaTEM15_2_HQ877606 betalactamase
blaTEM1_1_JF910132 betalactamase
blaTEM1_4_HM749966 betalactamase
blaTEM1_5_FJ560503 betalactamase
blaTEM52_1_AF027199 betalactamase
blaTEM116_4_GU188444 betalactamase
blaTEM20_1_EU527189 betalactamase
blaTEM52_2_EF141186 betalactamase
blaTEM116_7_AY425988 betalactamase
blaTEM106_1_AY101578 betalactamase
blaTEM1_83_AF188200 betalactamase
blaTEM70_1_AF188199 betalactamase
blaTEM155_1_DQ679961 betalactamase
blaTEM156_1_AM941159 betalactamase
blaTEM163_1_EU815939 betalactamase
blaTEM150_1_AM183304 betalactamase
blaTEM2_1_X54606 betalactamase
blaTEM2_3_AJ251946 betalactamase
blaTEM139_1_DQ072853 betalactamase
blaTEM188_1_JN211012 betalactamase
blaTEM189_1_JN254627 betalactamase
blaTEM67_1_AF091113 betalactamase
blaTEM101_1_AF495873 betalactamase
blaTEM71_1_AF203816 betalactamase
blaTEM72_1_AF157553 betalactamase
blaTEM162_1_EU274580 betalactamase
blaTEM24_1_GQ293500 betalactamase
blaTEM125_1_AY628176 betalactamase
blaTEM109_1_AY628175 betalactamase
blaTEM134_1_AY574271 betalactamase
blaTEM129_1_AY452662 betalactamase
blaTEM28_1_ECU37195 betalactamase
blaTEM12_1_M88143 betalactamase
blaTEM138_1_AY853593 betalactamase
blaTEM124_1_AY327540 betalactamase
blaTEM123_1_AY327539 betalactamase
blaTEM128_1_AY359287 betalactamase
blaTEM121_1_AY307374 betalactamase
blaTEM105_1_AF516720 betalactamase
blaTEM104_1_AF516719 betalactamase
blaTEM107_1_AY101764 betalactamase
blaTEM80_1_AF347054 betalactamase
blaTEM84_1_AF427130 betalactamase
blaTEM83_1_AF427129 betalactamase
blaTEM82_1_AF427128 betalactamase
blaTEM81_1_AF427127 betalactamase
blaTEM63_1_AF332513 betalactamase
blaTEM43_1_KPU95363 betalactamase
blaTEM77_1_AF190695 betalactamase
blaTEM76_1_AF190694 betalactamase
blaTEM78_1_AF190693 betalactamase
blaTEM79_1_AF190692 betalactamase
blaTEM54_1_AF104442 betalactamase
blaTEM60_1_AF047171 betalactamase
blaTEM53_1_AF104441 betalactamase
blaTEM147_1_DQ279850 betalactamase
blaTEM168_1_FJ919776 betalactamase
blaTEM144_1_DQ256080 betalactamase
blaTEM132_1_AY491682 betalactamase
blaTEM88_1_AY027590 betalactamase
blaTEM87_1_AF250872 betalactamase
blaTEM167_1_FJ360884 betalactamase
blaTEM166_1_FJ197316 betalactamase
blaTEM160_1_EF136377 betalactamase
blaTEM159_1_EF136376 betalactamase
blaTEM149_1_DQ369751 betalactamase
blaTEM141_1_AY956335 betalactamase
blaTEM158_1_EF534736 betalactamase
blaTEM142_1_DQ388882 betalactamase
blaTEM151_1_DQ834729 betalactamase
blaTEM152_1_DQ834728 betalactamase
blaTEM55_1_DQ286729 betalactamase
blaTEM29_1_DQ269440 betalactamase
blaTEM146_1_DQ105529 betalactamase
blaTEM143_1_DQ075245 betalactamase
blaTEM3_1_X64523 betalactamase
blaTEM6_1_X57972 betalactamase
blaTEM10_1_AF093512 betalactamase
blaTEM11_1_AY874537 betalactamase
blaTEM17_1_Y14574 betalactamase
blaTEM21_1_Y17582 betalactamase
blaTEM22_1_Y17583 betalactamase
blaTEM130_1_AJ866988 betalactamase
blaTEM94_1_AJ318094 betalactamase
blaTEM93_1_AJ318093 betalactamase
blaTEM86_1_AJ277415 betalactamase
blaTEM33_1_GU371926 betalactamase
blaTEM42_1_X98047 betalactamase
blaTEM91_1_AB049569 betalactamase
blaTEM57_1_FJ405211 betalactamase
blaTEM68_1_AJ239002 betalactamase
blaTEM85_1_AJ277414 betalactamase
blaTEM90_1_AF351241 betalactamase
blaTEM95_1_AJ308558 betalactamase
blaTEM96_1_AY092401 betalactamase
blaTEM102_1_AY040093 betalactamase
blaTEM115_1_AF535127 betalactamase
blaTEM120_1_AY243512 betalactamase
blaTEM126_1_AY628199 betalactamase
blaTEM127_1_AY368236 betalactamase
blaTEM133_1_AY528425 betalactamase
blaTEM135_1_GQ896333 betalactamase
blaTEM136_1_AY826417 betalactamase
blaTEM137_1_AM286274 betalactamase
blaTEM145_1_DQ105528 betalactamase
blaTEM157_1_DQ909059 betalactamase
blaTEM169_1_FJ873740 betalactamase
blaTEM176_1_GU550123 betalactamase
blaTEM183_1_HQ529916 betalactamase
blaTEM30_1_AJ437107 betalactamase
blaTEM47_1_Y10279 betalactamase
blaTEM48_1_Y10280 betalactamase
blaTEM49_1_Y10281 betalactamase
blaTEM97_1_AF397067 betalactamase
blaTEM98_1_AF397068 betalactamase
blaTEM99_1_AF397066 betalactamase
blaTEM108_1_AF506748 betalactamase
blaTEM111_1_AF468003 betalactamase
blaTEM112_1_AY589493 betalactamase
blaTEM113_1_AY589494 betalactamase
blaTEM114_1_AY589495 betalactamase
blaTEM122_1_AY307100 betalactamase
blaTEM148_1_AM087454 betalactamase
blaTEM154_1_FJ807656 betalactamase
blaTEM162_1_EF468463 betalactamase
blaTEM171_1_GQ149347 betalactamase
blaTEM177_1_FN652295 betalactamase
blaTEM178_1_X97254 betalactamase
blaTEM187_1_HM246246 betalactamase
blaTEM190_1_JN416112 betalactamase
blaTLA1_1_AF148067 betalactamase
blaTRU_1_EU046614 betalactamase
blaTUS1_1_AF441287 betalactamase
blaVEB2_1_AY027870 betalactamase
blaVEB1_1_HM370393 betalactamase
blaVEB3_1_AY536519 betalactamase
blaVEB1_3_DQ393569 betalactamase
blaVEB1_4_AF324834 betalactamase
blaVEB4_1_EF136375 betalactamase
blaVEB5_1_EF420108 betalactamase
blaVEB6_1_EU259884 betalactamase
blaVEB7_1_FJ825622 betalactamase
blaVIM29_1_JX311308 betalactamase
blaVIM30_1_JN129451 betalactamase
blaVIM31_1_JN982330 betalactamase
blaVIM32_1_JN676230 betalactamase
blaVIM33_1_JX258134 betalactamase
blaVIM34_1_JX013656 betalactamase
blaVIM35_1_JX982634 betalactamase
blaVIM36_1_JX982635 betalactamase
blaVIM37_1_JX982636 betalactamase
blaVIM38_KC469971
blaVIM28_1_JF900599 betalactamase
blaVIM27_1_HQ858608 betalactamase
blaVIM24_1_HM855205 betalactamase
blaVIM1_1_GU724872 betalactamase
blaVIM3_1_EU090799 betalactamase
blaVIM25_1_HM750249 betalactamase
blaVIM19_1_FJ499397 betalactamase
blaVIM14_1_FJ445404 betalactamase
blaVIM4_1_EU581706 betalactamase
blaVIM6_1_EF522838 betalactamase
blaVIM11_1_DQ835309 betalactamase
blaVIM12_1_DQ143913 betalactamase
blaVIM5_1_DQ023222 betalactamase
blaVIM10_1_AY524989 betalactamase
blaVIM9_1_AY524988 betalactamase
blaVIM8_1_AY524987 betalactamase
blaVIM20_1_GQ414736 betalactamase
blaVIM23_1_GQ242167 betalactamase
blaVIM18_1_AM778091 betalactamase
blaVIM13_1_DQ365886 betalactamase
blaVIM16_1_EU419746 betalactamase
blaVIM15_1_EU419745 betalactamase
blaVIM7_1_AJ536835 betalactamase
blaVIM17_1_EU118148 betalactamase
blaVIM26_1_FR748153 betalactamase
blaVIM2_2_AJ586617 betalactamase
blaZ_32_AP004832 betalactamase
blaZ_34_AP003139
blaZ_35_AJ302698
blaZ_36_AJ400722
blaZ_39_BX571856 betalactamase
carA_1_M80346 macrolide
cat_1_M11587 phenicol
catA1_1_V00622 phenicol
cat_2_M35190 phenicol
catP_1_U15027 phenicol
cat_3_S48276 phenicol
cat_4_AY238971 phenicol
cat86_1_K00544 phenicol
catA2_1_X53796 phenicol
catA3_1_X07848 phenicol
catB_1_M93113 phenicol
catQ_1_M55620 phenicol
catB1_1_M58472 phenicol
catB9_1_AF462019 phenicol
cat_5_U35036 phenicol
cat_pC233_1_AY355285 phenicol
cat_pC221_1_X02529 phenicol
cat_pC194_1_NC_002013 phenicol
catB7_1_AF036933 phenicol
catB3_1_AJ009818 phenicol
catB2_1_AF047479 phenicol
catB10_1_AJ878850 phenicol
catS_1_X74948 phenicol
cf1_1_AM408573
cfiA6_1_AB087231 cfiA6_1_AB087231 undefined product 1110081_1110830 forward
cfiA13_1_FM200787 cfiA13_1_FM200787 undefined product 1101844_1102593 forward
cfiA14_1_FM200789 cfiA14_1_FM200789 undefined product 1101094_1101843 forward
cfiA4_1_AB087229 cfiA4_1_AB087229 undefined product 1110831_1111580 forward
cfiA2_1_AB087226 cfiA2_1_AB087226 undefined product 1108581_1109330 forward
cfiA3_1_AB087228 cfiA3_1_AB087228 undefined product 1107831_1108580 forward
cfiA9_1_AB087234 cfiA9_1_AB087234 undefined product 1105581_1106330 forward
cfiA10_1_AB087227 cfiA10_1_AB087227 undefined product 1111581_1112330 forward
cfiA1_1_AB087225 cfiA1_1_AB087225 undefined product 1112331_1113080 forward
cfiA8_1_AB087233 cfiA8_1_AB087233 undefined product 1109331_1110080 forward
cfr_1_AJ579365 phenicol
cfxA_2_AY769933 cfxA_2_AY769933 undefined product 1024050_1025015 forward
cfxA_3_AY769934 cfxA_3_AY769934 undefined product 1025016_1025981 forward
cfxA2_1_AF504914 cfxA2_1_AF504914 undefined product 1027914_1028879 forward
cfxA_1_U38243 cfxA_1_U38243 undefined product 1023084_1024049 forward
cfxA3_1_AY860640 cfxA3_1_AY860640 undefined product 1028880_1029605 forward
cfxA6_1_FN376426 cfxA6_1_FN376426 undefined product 1029606_1030439 forward
cml_1_M22614 phenicol
cmlA1_1_M64556 phenicol
cmlA1_2_AB212941 phenicol
cmlV_1_U09991 phenicol
cmrA_1_Z12001 phenicol
cmx_1_U85507 phenicol
dfrA9_1_X57730 trimethoprim
dfrA3b_1_AY878717 trimethoprim
dfrA8_1_U10186 trimethoprim
dfrD_1_Z50141 trimethoprim
dfrA20_1_AJ605332 trimethoprim
dfrA24_1_AJ972619 trimethoprim
dfrA26_1_AM403715 trimethoprim
dfrA10_1_L06418 trimethoprim
dfrA23_1_AJ746361 trimethoprim
dfrA18_1_AJ310778 trimethoprim
dfrC_1_GU565967 trimethoprim
dfrC_1_Z48233 trimethoprim
dfrA22_1_HM173356 trimethoprim
dfrA21_1_AY552589 trimethoprim
dfrA12_1_AB571791 trimethoprim
dfrA33_1_FM957884 trimethoprim
dfrA21_1_AM932669 trimethoprim
dfrA13_1_Z50802 trimethoprim
dfrK_1_FN377602 trimethoprim
dfrK_4_FN677369 trimethoprim
dfrK_8_FN812951 trimethoprim
dfrG_1_AB205645 trimethoprim
dfrA3_1_J03306 trimethoprim
dfrA27_1_FJ459817 trimethoprim
dfrA31_1_AB200915 trimethoprim
dfrA30_1_AM997279 trimethoprim
dfrA15_1_HM449019 trimethoprim
dfrA17_1_FJ460238 trimethoprim
dfrA14_1_DQ388123 trimethoprim
dfrA16_1_DQ316603 trimethoprim
C_dfrA7_1_JF806498
dfrA28_2_FM877476 trimethoprim
dfrA5_1_X12868 trimethoprim
dfrA7_3_HM999792 trimethoprim
dfrA25_1_DQ267940 trimethoprim
dfrA15_1_Z83311 trimethoprim
dfrA16_1_AF077008 trimethoprim
dfrA29_1_AM237806 trimethoprim
dfrA32_1_GU067642 trimethoprim
dfrA1_25_AJ844287 trimethoprim
dfrA1_30_JQ690541 trimethoprim
dfrA15b_1_AJ867237 trimethoprim
dfrA1_2_AJ419168 trimethoprim
dfrA6_1_Z86002 trimethoprim
dfrA7_1_AJ419170 trimethoprim
dfrA1_5_AJ238350 trimethoprim
dfrA14_1_Z50805 trimethoprim
dfrA7_2_X58425 trimethoprim
dfrA1_1_X00926 trimethoprim
dfrB2_1_DQ839391 trimethoprim
dfrB1_2_U36276 trimethoprim
dfrB4_1_FM877484 trimethoprim
dfrB3_1_FM877478 trimethoprim
C_dfrB3_1_X72585
dfrB5_1_AY943084 trimethoprim
dfrB6_1_DQ274503 trimethoprim
dfrB7_1_DQ993182 trimethoprim
dfrB8_1_GU295656 trimethoprim
ereA_1_AY138453 macrolide
ereA_2_AF099140 macrolide
ereA_3_AF326209 macrolide
ereA_4_AF512546 macrolide
ereB_2_X03988 macrolide
erm30_1_AF079138 macrolide
erm31_1_AF079138 macrolide
erm32_1_AJ009971 macrolide
erm33_2_AJ579365 macrolide
erm34_1_AY234334 macrolide
erm35_1_AF319779 macrolide
erm36_1_AF462611 macrolide
erm38_1_AY154657 macrolide
erm39_1_AY487229 macrolide
erm40_1_AY570506 macrolide
erm41_1_EU177504 macrolide
erm42_1_FR734406 macrolide
erm42_2_AB601890 macrolide
ermA_1_X03216 macrolide
ermA_2_AF002716 macrolide
ermA_3_EU348758 macrolide
ermB_7_AF368302 macrolide
ermB_17_X64695 macrolide
ermB_18_X66468 macrolide
ermB_1_JN899585 macrolide
ermB_2_K00551 macrolide
ermB_6_AF242872 macrolide
ermB_9_AF299292 macrolide
ermB_10_U86375 macrolide
ermB_11_M19270 macrolide
ermB_12_U18931 macrolide
ermB_15_U48430 macrolide
ermB_16_X82819 macrolide
ermB_20_AF109075 macrolide
ermB_21_U35228 macrolide
C_ermC_1_V01278 macrolide
C_ermC_2_M19652 macrolide
ermC_3_M17990 macrolide
ermC_6_X82668 macrolide
ermC_9_Y09001 macrolide
ermC_10_Y09002 macrolide
ermC_12_Y09003 macrolide
ermC_13_M13761 macrolide
ermC_14_M12730 macrolide
ermC_15_U82607 macrolide
ermC_16_AF019140 macrolide
ermD_1_M29832 macrolide
ermD_2_L08389 macrolide
ermD_3_M77505 macrolide
ermE_1_X51891 macrolide
ermE_2_M11200 macrolide
ermF_2_M17124 macrolide
ermF_3_M17808 macrolide
ermF_4_M62487 macrolide
ermG_1_M15332 macrolide
ermG_2_L42817 macrolide
ermH_1_M16503 macrolide
ermN_1_X97721 macrolide
ermO_1_M74717 macrolide
ermO_2_AJ223970 macrolide
ermQ_1_L22689 macrolide
ermR_2_AY623658 macrolide
ermS_1_M19269 macrolide
ermT_1_M64090 macrolide
ermT_2_AY894138 macrolide
ermT_3_AF310974 macrolide
ermV_1_U59450 macrolide
ermX_1_M36726 macrolide
ermX_2_X51472 macrolide
ermX_3_U21300 macrolide
ermX_4_NC_005206 macrolide
ermY_1_AB014481 macrolide
ermZ_1_AM709783 macrolide
fexA_1_AJ549214 phenicol
floR_2_AF118107 phenicol
floR_1_AF071555 phenicol
floR_3_AJ251806 phenicol
fosA_1_NZ_ACWU01000146 fosfomycin
fosA_16_M85195 fosfomycin
fosA_14_AB522970 fosfomycin
fosA_13_EU487198 fosfomycin
fosA_10_EU195449 fosfomycin
fosA_7_NZ_AFBO01000747 fosfomycin
fosA_6_NZ_DS999363 fosfomycin
fosA_5_NZ_AEXB01000013 fosfomycin
fosA_3_NZ_ACWO01000079 fosfomycin
fosA_2_AGDM01000012 fosfomycin
fosA_8_ACHE01000077 fosfomycin
fosB_1_X54227 fosfomycin
fosB_2_X89875 fosfomycin
fosB_3_HQ219726 fosfomycin
fosC_1_AB522969 fosfomycin
fosC_2_Z33413 fosfomycin
fusA_17_DQ866810 fusidicacid
fusA_9_AY776250 fusidicacid
fusB_3_JF777505 fusidicacid
fusB_1_AM292600 fusidicacid
hugA_1_AF324468
imiH_1_AJ548797
imiS_1_Y10415
lmrA_1_X59926 macrolide
lmrB_1_X62867 macrolide
lnuA_1_M14039 macrolide
lnuB_1_AJ238249 macrolide
lnuC_1_AY928180 macrolide
lnuD_1_EF452177 macrolide
lnuF_1_EU118119 macrolide
lnuF_2_DQ836009 macrolide
lnuF_3_AJ561197 macrolide
lsaA_1_AY225127 macrolide
lsaA_2_AY58982 macrolide
lsaA_3_AY737526 macrolide
lsaB_1_AJ579365 macrolide
lsaC_1_HM990671 macrolide
mefA_3_AF227521 macrolide
mefA_10_AF376746 macrolide
C_mefB_1_FJ196385
mphA_1_D16251
mphB_1_D85892 macrolide
mphC_1_AB013298 macrolide
mphC_2_AF167161 macrolide
mphE_3_EU294228 macrolide
msrA_1_X52085 macrolide
msrA_2_AB013298 macrolide
msrC_1_AY004350 macrolide
msrC_2_AF313494 macrolide
msrD_2_AF274302 macrolide
msrD_3_AF227520 macrolide
msrE_4_EU294228 macrolide
msrE_7_AF550415 macrolide
npmA_1_AB261016 aminoglycoside
oleB_1_L36601 macrolide
oleC_1_L06249 macrolide
oqxA_1_EU370913 quinolone
oqxB_1_EU370913 quinolone
ortB_1_AF079900 tetracycline
ortB_2_AF061335 tetracycline
otrA_1_X53401 tetracycline
penA_1_AF515059 betalactamase
catpC221_1_X02529 phenicol
catpC233_1_AY355285 phenicol
catpC194_1_NC_002013 phenicol
pexA_1_HM537013 phenicol
qepA_1_AB263754 quinolone efflux pump
QnrA1_1_AY070235 quinolone
QnrA2_1_HQ449669 quinolone
QnrA3_1_DQ058661 quinolone
QnrA4_1_DQ058662 quinolone
QnrA5_1_DQ058663 quinolone
QnrA6_1_DQ151889 quinolone
QnrA7_1_GQ463707 quinolone
QnrB6_1_EF520349 quinolone
QnrB29_1_HM439649 quinolone
QnrB13_1_EU273755 quinolone
QnrB2_1_HM125698 quinolone
QnrB1_1_EF682133 quinolone
QnrB10_8_HM439644 quinolone
QnrB19_1_HM146784 quinolone
QnrB4_1_DQ303921 quinolone
QnrB22_1_FJ981621 quinolone
QnrB34_1_JN173056 quinolone
QnrB9_1_EF653270 quinolone
QnrB12_2_AM774474 quinolone
QnrB37_1_JN173059 quinolone
QnrB27_2_HM439642 quinolone
QnrB27_1_HM439641 quinolone
QnrB28_1_HM439643 quinolone
QnrB33_1_JN173055 quinolone
QnrB8_1_EU043312 quinolone
QnrB21_1_FJ611948 quinolone
QnrB25_1_HQ172108 quinolone
QnrB35_1_JN173057 quinolone
QnrB38_1_JN173060 quinolone
QnrB5_1_DQ303919 quinolone
QnrB10_1_DQ631414 quinolone
QnrB36_1_JN173058 quinolone
QnrB31_1_HQ418999 quinolone
QnrB32_1_HQ704413 quinolone
QnrB11_1_EU136183 quinolone
QnrB20_1_AB379831 quinolone
QnrB23_1_FJ981622 quinolone
QnrB24_1_HM192542 quinolone
QnrB7_1_EU043311 quinolone
QnrB32_2_JN173054 quinolone
QnrB30_1_HM439650 quinolone
QnrB18_1_AM919399 quinolone
QnrB14_1_EU273757 quinolone
QnrB15_1_EU302865 quinolone
QnrB6_3_EF523819 quinolone
QnrB17_1_JN173051 quinolone
QnrB17_2_AM919398 quinolone
QnrB3_1_DQ303920 quinolone
QnrC_1_EU917444 quinolone
QnrC_2_FM178379 quinolone
QnrD_1_FJ228229 quinolone
QnrS2_1_JF261185 quinolone
QnrS1_1_AB187515 quinolone
QnrS4_1_FJ418153 quinolone
QnrS5_1_HQ631377 quinolone
rmtC_1_AB194779 aminoglycoside
rmtE_1_GU201947 aminoglycoside
srmB_1_X63451 macrolide
strA_1_M96392 aminoglycoside
strA_2_M28829 aminoglycoside
strA_3_AF024602 aminoglycoside
strA_4_NC_003384 aminoglycoside
strA_5_AF321550 aminoglycoside
strB_1_M96392 aminoglycoside
strB_3_AF024602 aminoglycoside
str_2_FN435330 aminoglycoside
str_1_X92946 aminoglycoside
blaCMY2_3_FR719923
blaCMY44_1_FJ437066
blaCMY33_1_EU496816
blaCMY18_1_AY743434
blaCMY73_1_GQ351345
blaCMY13_1_AY339625
blaCMY39_1_HM565135
blaCMY37_1_AB280919
blaCMY53_1_HQ336940
blaCMY58_1_HQ185697
blaCMY32_1_EU496815
blaCMY59_2_AB587082
blaCMY30_1_EF685372
blaCMY57_1_HQ285243
blaCMY22_1_DQ256079
blaCMY4_2_AF420597
blaCMY16_1_FM995219
blaCMY16_2_FJ855437
blaCMY60_1_HQ267531
blaCMY14_1_EU600193
blaCMY14_2_AJ555825
blaCMY15_1_AJ555823
blaCMY59_1_HQ267530
blaCMY36_1_EU331426
blaCMY5_1_Y17716
blaCMY31_1_EU331425
blaCMY28_1_EF561644
blaCMY29_1_EF685371
blaCMY21_1_DQ139328
cphA7_1_AY227053
cphA5_1_AY227051
cphA6_1_AY227052
cphA2_6_AHU60294
cphA8_1_AY261375
cphA1_1_AY261379
cphA1_2_AY261377
cphA1_3_AY261378
cphA1_4_AY261376
cphA1_7_X57102
blaCMY8_1_EF382672
blaCMY10_1_AF373218
blaCMY11_1_AF381626
blaCMY9_1_AB061794
blaCMY19_1_AB194410
blaCMY8_2_DQ094251
cphA2_5_AF202135
cphA2_2_AF202142
cphA2_3_AF202143
cphA2_4_AF202140
cphA2_1_AF202133
blaCMY2_2_DQ478727
blaACC1_2_AM939420
blaACC4_1_GU256641
blaACC2_1_AF180952
blaACC3_1_AF180958
blaCARB7_1_AF409092
blaCARB9_1_AY248038
blaCARB6_1_AF030945
blaCARB4_1_U14749
blaCARB1_1_AF313471
blaCARB2_2_M69058
blaCARB11_1_AY008290
blaCARB5_1_AF135373
blaCARB8_1_AY178993
blaCARB10_1_EU850412
mecA_6_FR821779
mecA_2_FR823292
mecA_7_BA000018
mecA_10_AB512767
mecA_13_FJ390057
mecA_15_AB505628
mecA_5_CP000046
mecA_4_AB033763
mecA_14_AB505630
sul1_11_DQ914960 sulphonamide
sul1_1_AY224185 sulphonamide
sul1_7_FJ715937 sulphonamide
sul1_9_AY963803 sulphonamide
sul1_19_DQ125241 sulphonamide
sul1_5_EU780013 sulphonamide
sul1_21_AJ971344 sulphonamide
sul1_15_EF667294 sulphonamide
sul1_22_AY115475 sulphonamide
sul1_3_EU855787 sulphonamide
sul1_14_AJ517791 sulphonamide
sul1_24_EU117158 sulphonamide
sul1_17_AM746675 sulphonamide
sul1_23_AJ621187 sulphonamide
sul1_25_AY878717 sulphonamide
sul1_26_AY524415 sulphonamide
sul1_27_GU562437 sulphonamide
sul1_18_AY260546 sulphonamide
sul1_28_JN790946 sulphonamide
sul1_29_AJ746361 sulphonamide
sul1_30_JF262178 sulphonamide
sul1_31_AM040449 sulphonamide
sul1_33_AJ564903 sulphonamide
sul1_20_JF262165 sulphonamide
sul1_32_EF592571 sulphonamide
sul2_1_AF542061 sulphonamide
sul2_2_GQ421466 sulphonamide
sul2_3_HQ840942 sulphonamide
sul2_4_AY333434 sulphonamide
sul2_5_AY524415 sulphonamide
sul2_6_FN995456 sulphonamide
sul2_7_HM486907 sulphonamide
sul2_8_AJ877041 sulphonamide
sul2_9_FJ197818 sulphonamide
sul2_10_AM183225 sulphonamide
sul2_11_AY232670 sulphonamide
sul2_12_AF497970 sulphonamide
sul2_13_AJ289135 sulphonamide
sul2_14_AJ514834 sulphonamide
sul2_15_FJ968160 sulphonamide
sul2_17_U57647 sulphonamide
sul2_18_AJ830714 sulphonamide
sul2_19_AJ319822 sulphonamide
sul2_20_AJ830710 sulphonamide
sul3_2_AJ459418 sulphonamide
sul3_3_AY047357 sulphonamide
sul3_5_AB281182 sulphonamide
tcr_1_D38215 tetracycline
tet30_1_AF090987 tetracycline
tet31_1_GQ283908 tetracycline
tet31_2_AJ250203 tetracycline
tet32_1_EU722333 tetracycline
tet32_2_EF626943 tetracycline
tet44_2_FN594949 tetracycline
tet33_2_AY255627 tetracycline
tet33_3_DQ390458 tetracycline
tet38_1_AY825285 tetracycline
tet38_2_FN433596 tetracycline
tet38_3_FR821779 tetracycline
tet40_2_FJ158002 tetracycline
tet40_3_AM419751 tetracycline
tet42_1_EU523697 tetracycline
tetC_1_NC_002109 tetracycline
tetC_2_NC_003123 tetracycline
tetC_10_AY043299 tetracycline
tetC_5_NC_003213 tetracycline
tetC_9_AY046276 tetracycline
tetA_2_X00006 tetracycline
tetA_3_AY196695 tetracycline
tetA_4_AJ517790 tetracycline
tetA_5_AJ419171 tetracycline
tetA_6_AJ313332 tetracycline
tetAP_1_AB054980 tetracycline
tetBP_1_DQ366035 tetracycline
tetAP_3_L20800 tetracycline
tetAP_4_AB001076 tetracycline
tetBP_3_NC_010937 tetracycline
tetE_1_Y19116 tetracycline
tetG_1_AJ276217 tetracycline
tetG_5_AF071555 tetracycline
tetK_4_U38428 tetracycline
tetL_1_HM235948 tetracycline
tetL_2_M29725 tetracycline
tetL_4_M11036 tetracycline
tetL_5_D00006 tetracycline
tetL_6_X08034 tetracycline
tetL_7_D12567 tetracycline
tetL_8_X60828 tetracycline
tetL_9_AY081910 tetracycline
tetQ_4_Z21523 tetracycline
tetQ_3_U73497 tetracycline
tetS_3_X92946 tetracycline
tetT_1_L42544 tetracycline
tetT_2_AY660530 tetracycline
tetV_1_AF030344 tetracycline
tetO_1_M18896 tetracycline
tetO_2_M20925 tetracycline
tetO_3_Y07780 tetracycline
tetM_1_X92947 tetracycline
tetM_2_X90939 tetracycline
tetM_3_U08812 tetracycline
tetM_4_X75073 tetracycline
tetM_5_U58985 tetracycline
tetM_6_M21136 tetracycline
tetM_8_X04388 tetracycline
tetM_9_X56353 tetracycline
tetM_13_AM990992 tetracycline
tetM_10_EU182585 tetracycline
tetM_11_JN846696 tetracycline
tetW_1_DQ060146 tetracycline
tetW_2_AY049983 tetracycline
tetW_4_AJ427422 tetracycline
tetW_5_AJ427421 tetracycline
tetW_6_FN396364 tetracycline
tetS_1_DQ377340 tetracycline
tetS_2_L09756 tetracycline
tetQ_1_L33696 tetracycline
tetQ_2_X58717 tetracycline
tetM_12_FR671418 tetracycline
tet44_1_NZ_ABDU01000081 tetracycline
tet36_1_AJ514254 tetracycline
tetX_3_AB097942 tetracycline
tetX_1_GU014535 tetracycline
tetX_2_M37699 tetracycline
C_tetD_3_D16172
C_tet41_1_AY264780
tetE_3_L06940 tetracycline
tetJ_1_ACLE01000065 tetracycline
tetJ_2_AF038993 tetracycline
tetE_5_CP000645 tetracycline
tetG_2_AF133139 tetracycline
tetG_3_S52437 tetracycline
tetG_4_AF133140 tetracycline
tetD_1_AF467077 tetracycline
tetD_5_X65876 tetracycline
tetB_3_AP000342 tetracycline
tetB_4_AF326777 tetracycline
tetB_5_AJ277653 tetracycline
tetH_1_Y16103 tetracycline
tetH_2_AJ245947 tetracycline
tetH_3_Y15510 tetracycline
tetH_4_U00792 tetracycline
tetY_1_EF495198 tetracycline
tetY_5_AB089606 tetracycline
tetZ_2_AF121000 tetracycline
tetZ_3_AY222818 tetracycline
tlrC_1_M57437 macrolide
vatA_1_L07778 macrolide
vatB_1_U19459 macrolide
vatC_1_AF015628 macrolide
vatD_1_L12033 macrolide
vatD_2_AF368302 macrolide
vatE_3_AF153312 macrolide
vatE_5_AJ488494 macrolide
vatE_6_AF242872 macrolide
vatE_7_AY043211 macrolide
vatE_8_AY043209 macrolide
vatE_9_AY043210 macrolide
vatE_10_AY043212 macrolide
vatE_11_AY043213 macrolide
vatF_1_AF170730 macrolide
vgaA_1_M90056 macrolide
vgaA_2_FN546261 macrolide
vgaALC_1_GQ891882 macrolide
vgaB_1_U82085 macrolide
vgaC_1_GQ205627 macrolide
vgaC_2_NC_013034 macrolide
vgaE_1_FR772051 macrolide
vgbA_1_M20129 macrolide
vgbB_1_AF015628 macrolide
aad9_D86934.2 aminoglycoside
aacA_AB304512 aminoglycoside
qacA_AP0003367 antiseptic
smr_qacC_M37889 antiseptic
qacG_Y16944 antiseptic
qacH_Y16945 antiseptic
qacJ_AJ512814 antiseptic
blaZ_LGA251_FR821779 betalactamase
mecC_CCC86795 betalactamase
fusC_BX571857 fusidicacid
fusD_AP008934 fusidicacid
arsB_M86824 arsenic
arsC_M86824 arsenic
merA_L29436 mercury
merB_L29436 mercury
merT_L29436 mercury
merR_L29436 mercury
cadA_BX571856 cadmium
cadC_BX571856 cadmium
cadD_BX571858 cadmium
mefE_AE007317 macrolide
ileS2_GU237136 mupirocin
aac2_Ia_L06156 aminoglycoside
aac2_Ib_CP001172 aminoglycoside
aac2_Ic_CP001658 aminoglycoside
aac3_IIa_X13543 aminoglycoside
aac3_IIB_M97172 aminoglycoside
aac3_VIIa_M22999 aminoglycoside
aac3_VIIIa_M55426 aminoglycoside
aac3_IXa_M55427 aminoglycoside
aac6_Il_U13880 aminoglycoside
aac6_Iy_AF144881 aminoglycoside
aac6_Iq_AF047556 aminoglycoside
aac6_SK_AB164230 aminoglycoside
aac6_Isa_AB116646 aminoglycoside
aph2_2_IVa_AF016483 aminoglycoside
aph3_Ia_V00359 aminoglycoside
aph3_Ib_M20305 aminoglycoside
aph3_Ic_X62115 aminoglycoside
aph3_Va_K00432 aminoglycoside
aph3_Vb_M22126 aminoglycoside
aph3_Vc_S81599 aminoglycoside
aph3_VIa_X07753 aminoglycoside
blaAIM_AM998375 betalactamase
blaSCO1_EF063111 betalactamase
VanA_C_3_EU151752 vancomycin
VanA_C_4_EU151753 vancomycin
VanA_C_5_EU151754 vancomycin
VanA_C_1_AF162694 vancomycin
VanA_C_2_DQ022190 vancomycin
VanA_G_1_AY271782 vancomycin
VanA_B_1_AF192329 vancomycin
VanA_A_1_FJ866609 vancomycin
VanH_A_Bc_7_Y15704 vancomycin
VanA_Pt_3_DQ018710 vancomycin
VanA_Pt2_4_AY926880 vancomycin
VanA_D_2_AF175293 vancomycin
VanA_D_1_AB242319 vancomycin
VanA_D_4_AY489045 vancomycin
VanA_Sc_2_AL939117 vancomycin
VanA_Ao2_6_HQ679900 vancomycin
VanA_M_1_FJ349556 vancomycin
VanA_Pt_5_DQ018711 vancomycin
VanA_E_1_AF155139 vancomycin
VanH_Ac1_6_DQ246438 vancomycin
VanH_Ao1_8_AF060799 vancomycin
VanH_Ao2_9_HQ679900 vancomycin
VanH_A_1_FJ866609 vancomycin
VanH_E_1_AF155139 vancomycin
VanH_Pt_3_DQ018710 vancomycin
VanH_Pt2_4_AY926880 vancomycin
VanH_Pt_5_DQ018711 vancomycin
VanH_B_1_AF192329 vancomycin
VanH_D_1_AB242319 vancomycin
VanH_D_2_AF175293 vancomycin
VanH_D_3_AY082011 vancomycin
VanH_D_4_AY489045 vancomycin
VanH_M_1_FJ349556 vancomycin
VanH_Sc_1_AL939117 vancomycin
VanR_B_1_AF192329 vancomycin
VanR_C_1_AF162694 vancomycin
VanR_C_3_EU151752 vancomycin
VanR_C_4_EU151753 vancomycin
VanR_Pt_5_DQ018711 vancomycin
VanR_Pt_3_DQ018710 vancomycin
VanR_A_1_FJ866609 vancomycin
VanR_D_1_AB242319 vancomycin
VanR_D_2_AF175293 vancomycin
VanR_D_4_AY489045 vancomycin
VanR_G_1_AY271782 vancomycin
VanR_F_1_AF155139 vancomycin
VanR_L_1_EU250284 vancomycin
VanR_M_1_FJ349556 vancomycin
VanS_A_2_M97297 vancomycin
VanS_B_1_AF192329 vancomycin
VanS_C_1_AF162694 vancomycin
VanS_C_2_DQ022190 vancomycin
VanS_C_3_EU151752 vancomycin
VanS_C_4_EU151753 vancomycin
VanS_D_1_AB242319 vancomycin
VanS_D_2_AF175293 vancomycin
VanS_D_3_AY489045 vancomycin
VanS_Pt_3_DQ018710 vancomycin
VanS_Pt2_4_AY926880 vancomycin
VanS_F_1_AF155139 vancomycin
VanS_M_1_FJ349556 vancomycin
VanS_G_1_AY271782 vancomycin
VanS_L_1_EU250284 vancomycin
VanS_Pt_5_DQ018711 vancomycin
VanT_C_2_EU151752 vancomycin
VanT_C_3_EU151753 vancomycin
VanT_C_1_AF162694 vancomycin
VanT_C_1_DQ022190 vancomycin
VanT_G_1_AY271782 vancomycin
VanTm_L_1_EU250284 vancomycin
VanTr_L_1_EU250284 vancomycin
VanU_G_1_AY271782 vancomycin
VanW_B_1_AF192329 vancomycin
VanW_G_1_AY271782 vancomycin
VanW_Pt_2_DQ018711 vancomycin
VanXY_C_1_AF162694 vancomycin
VanXY_C_3_EU151752 vancomycin
VanXY_C_4_EU151753 vancomycin
VanXY_C_5_EU151754 vancomycin
VanX_A_1_FJ866609 vancomycin
VanX_B_1_AF192329 vancomycin
VanX_D_1_AB242319 vancomycin
VanX_D_2_AF175293 vancomycin
VanX_D_4_AY489045 vancomycin
VanX_E_1_AF155139 vancomycin
VanX_M_1_FJ349556 vancomycin
VanX_Sc_1_AL939117 vancomycin
VanX_Pt_3_DQ018710 vancomycin
VanX_Pt2_4_AY926880 vancomycin
VanX_Pt_5_DQ018711 vancomycin
VanX_Ac1_6_DQ246438 vancomycin
VanX_Ao1_8_AF060799 vancomycin
VanX_Ao2_9_HQ679900 vancomycin
VanXY_G_1_AY271782 vancomycin
VanXY_L_1_EU250284 vancomycin
VanY_B_1_AF192329 vancomycin
VanY_F_1_AF155139 vancomycin
VanY_A_2_M97297 vancomycin
VanY_Pt_3_DQ018710 vancomycin
VanY_Pt2_4_AY926880 vancomycin
VanY_Pt_5_DQ018711 vancomycin
VanY_D_1_AB242319 vancomycin
VanY_D_2_AF175293 vancomycin
VanY_G_1_DQ212986 vancomycin
VanY_M_1_FJ349556 vancomycin
VanZ_A_1_FJ866609 vancomycin
VanZ_F_1_AF155139 vancomycin
VanZ_Pt_3_DQ018710 vancomycin
VanZ_Pt_4_DQ018711 vancomycin
blaDHA10_KP050490 betalactamase
blaDHA12_HG798963 betalactamase
blaDHA13_KM087855 betalactamase
blaDHA14_KM087854 betalactamase
blaDHA15_KM087853 betalactamase
blaDHA16_KM087852 betalactamase
blaDHA17_KM087850 betalactamase
blaDHA18_KM087841 betalactamase
blaDHA19_KM087849 betalactamase
blaDHA20_KM087848 betalactamase
blaDHA21_KM087847 betalactamase
blaDHA22_KM087856 betalactamase
blaNDM10_KF361506 metallobetalactamase
blaNDM11_KP265939 metallobetalactamase
blaNDM12_AB926431 metallobetalactamase
blaNDM13_LC012596 metallobetalactamase
blaNDM14_KM210086 Betalactamase
blaNDM15_KP735848 metallobetalactamase
blaNDM16_KP862821 class B betalactamase
blaNDM2_JF703135 metallobetalactamase gene
blaNDM3_JQ734687 metallobetalactamase
blaNDM4_JQ348841 metallobetalactamase
blaNDM5_JN104597 metallobetalactamase
blaNDM6_JN967644 carbapenemase
blaNDM7_JX262694 betalactamase
blaNDM8_AB744718 metallobetalactamase
blaNDM9_KC999080 metallobetalactamase
blaOXA100_AM231720.2 betalactamase
blaOXA120_HE963768 betalactamase
blaOXA184_JQ396378 betalactamase
blaOXA185_JQ396379 betalactamase
blaOXA193_AL111168 betalactamase
blaOXA199_JN074570 betalactamase
blaOXA204_JQ809466 betalactamase
blaOXA207_JQ838185 betalactamase
blaOXA211_JN861779 betalactamase
blaOXA212_JN861780 betalactamase
blaOXA213_JN861781 betalactamase
blaOXA214_JN861782 betalactamase
blaOXA215_JN861783 betalactamase
blaOXA226_FJ617207 betalactamase
blaOXA228_JQ422053 betalactamase
blaOXA229_JQ422052 betalactamase
blaOXA230_JQ422054 betalactamase
blaOXA231_JQ326200 betalactamase
blaOXA232_JX423831 betalactamase
blaOXA248_HE963769 betalactamase
blaOXA249_HE963770 betalactamase
blaOXA250_HE963771 betalactamase
blaOXA251_JN118546 betalactamase
blaOXA253_KC479324 betalactamase
blaOXA254_AB781687 betalactamase
blaOXA255_KC479325 betalactamase
blaOXA256_HE616889 betalactamase
blaOXA257_KC567681 betalactamase
blaOXA258_HE614014.2 betalactamase
blaOXA259_APRC01 betalactamase
blaOXA206_APOR01 betalactamase
blaOXA261_APQV01 betalactamase
blaOXA262_APRA01 betalactamase
blaOXA263_APQY01 betalactamase
blaOXA264_APQQ01 betalactamase
blaOXA265_APQR01 betalactamase
blaOXA266_APPO01 betalactamase
blaOXA267_APQH01 betalactamase
blaOXA268_APOE01 betalactamase
blaOXA269_APQJ01 betalactamase
blaOXA270_APQM01 betalactamase
blaOXA271_APQO01 betalactamase
blaOXA272_APQP01 betalactamase
blaOXA273_APQN01 betalactamase
blaOXA274_APOS01 betalactamase
blaOXA275_APPJ01 betalactamase
blaOXA276_APPI01 betalactamase
blaOXA277_APPQ01 betalactamase
blaOXA278_KC771279 betalactamase
blaOXA279_APOM01 betalactamase
blaOXA280_APPZ01 betalactamase
blaOXA281_APON01 betalactamase
blaOXA282_APOT01 betalactamase
blaOXA283_APOG01 betalactamase
blaOXA284_APRU01 betalactamase
blaOXA285_APRY01 betalactamase
blaOXA286_APOI01 betalactamase
blaOXA287_APPH01 betalactamase
blaOXA288_APRN01 betalactamase
blaOXA289_APRM01 betalactamase
blaOXA290_APOK01 betalactamase
blaOXA291_APRL01 betalactamase
blaOXA292_APRO01 betalactamase
blaOXA293_APRH01 betalactamase
blaOXA294_APPC01 betalactamase
blaOXA295_APRW01 betalactamase
blaOXA296_APOH01 betalactamase
blaOXA297_APRR01 betalactamase
blaOXA298_APSA01 betalactamase
blaOXA299_APQD01 betalactamase
blaOXA300_APPK01 betalactamase
blaOXA301_APQG01 betalactamase
blaOXA302_APRT01 betalactamase
blaOXA303_APSD01 betalactamase
blaOXA304_APSC01 betalactamase
blaOXA305_APPF01 betalactamase
blaOXA306_APSB01 betalactamase
blaOXA307_APRZ01 betalactamase
blaOXA308_APPN01 betalactamase
blaOXA309_HF947514 betalactamase
blaOXA312_KF057029 betalactamase
blaOXA313_KF057030 betalactamase
blaOXA314_KF057031 betalactamase
blaOXA315_KF057032 betalactamase
blaOXA316_KF057033 betalactamase
blaOXA317_KF057034 betalactamase
blaOXA320_KF151169 betalactamase
blaOXA322_KF203096 betalactamase
blaOXA323_KF203097 betalactamase
blaOXA324_KF203098 betalactamase
blaOXA325_KF203099 betalactamase
blaOXA326_KF203100 betalactamase
blaOXA327_KF203101 betalactamase
blaOXA328_KF203102 betalactamase
blaOXA329_KF203103 betalactamase
blaOXA330_KF203104 betalactamase
blaOXA331_KF203105 betalactamase
blaOXA332_KF203106 betalactamase
blaOXA333_KF203107 betalactamase
blaOXA334_KF203108 betalactamase
blaOXA335_KF203109 betalactamase
blaOXA338_KF048909 betalactamase
blaOXA347_JN086160 betalactamase
blaOXA348_KF297577 betalactamase
blaOXA349_KF297578 betalactamase
blaOXA350_KF297579 betalactamase
blaOXA351_KF297580 betalactamase
blaOXA352_KF297581 betalactamase
blaOXA353_KF297582 betalactamase
blaOXA354_KF297583 betalactamase
blaOXA355_KF297584 betalactamase
blaOXA356_KF297585 betalactamase
blaOXA357_KF421160 betalactamase
blaOXA358_KF421161 betalactamase
blaOXA359_KF421162 betalactamase
blaOXA360_KF421163 betalactamase
blaOXA361_KF460531 betalactamase
blaOXA362_KF460532 betalactamase
blaOXA363_KF460533 betalactamase
blaOXA365_KF885217 betalactamase
blaOXA366_KP050485 betalactamase
blaOXA370_KF900153 betalactamase
blaOXA371_AB871653 betalactamase
blaOXA372_KJ746496 betalactamase
blaOXA374_KF986255 betalactamase
blaOXA375_KF986256 betalactamase
blaOXA376_KF986257 betalactamase
blaOXA377_KF986258 betalactamase
blaOXA378_KF986259 betalactamase
blaOXA379_KF986260 betalactamase
blaOXA380_KF986261 betalactamase
blaOXA381_KJ135344 betalactamase
blaOXA382_KJ135345 betalactamase
blaOXA383_KF986262 betalactamase
blaOXA384_KF986263 betalactamase
blaOXA385_KF986253 betalactamase
blaOXA386_KF986254 betalactamase
blaOXA388_KJ135343 betalactamase
blaOXA389_KJ135346 betalactamase
blaOXA390_KJ135342 betalactamase
blaOXA391_KJ427797 betalactamase
blaOXA397_KM087865 betalactamase
blaOXA398_KM087842 betalactamase
blaOXA405_KM589641 betalactamase
blaOXA415_KJ865754 betalactamase
blaOXA418_KJ997966 betalactamase
blaOXA420_AB983359 betalactamase
blaOXA421_KM401566 betalactamase
blaOXA422_KM433671 betalactamase
blaOXA423_KM433672 betalactamase
blaOXA424_KM588352 betalactamase
blaOXA425_KM588353 betalactamase
blaOXA426_KM588354 betalactamase
blaOXA429_KM979376 betalactamase
blaOXA430_KM979377 betalactamase
blaOXA431_KM979378 betalactamase
blaOXA432_KM979379 betalactamase
blaOXA433_KM979380 betalactamase
blaOXA435_KP144324 betalactamase
blaOXA437_KP410856 betalactamase
blaOXA439_KP727573 betalactamase
blaOXA440_KP727574 betalactamase
blaOXA454_LC037981 betalactamase
blaOXA455_KP903885 betalactamase
blaOXA456_KP903886 betalactamase
blaOXA457_KP903887 betalactamase
blaOXA458_KP903888 betalactamase
blaOXA459_KP903889 betalactamase
blaOXA481_KP264123 betalactamase
blaOXA482_KP264124 betalactamase
blaOXA483_KP264125 betalactamase
blaOXA484_KR401105 betalactamase
blaOXA233_KJ657570 betalactamase
blaOXA235_JQ820240 betalactamase
blaOXA236_JQ820242 betalactamase
blaOXA237_JQ820241 betalactamase
blaOXA239_JQ837239 betalactamase
blaOXA240_JX089628 betalactamase
blaOXA241_JX025021 betalactamase
blaOXA242_JX025022 betalactamase
blaOXA243_JX206446 betalactamase
blaIMP11_AB074436 betalactamase
blaIMP20_AB196988 betalactamase
blaIMP21_AB204557 betalactamase
blaIMP24_EF192154 betalactamase
blaIMP30_DQ522237 betalactamase
blaIMP31_KF148593 betalactamase
blaIMP3_AB010417 betalactamase
blaIMP43_AB777500 betalactamase
blaIMP44_AB777501 betalactamase
blaIMP45_KJ510410 betalactamase
blaIMP48_KM087857 betalactamase
blaIMP49_KP681694 betalactamase
blaIMP51_LC031883 betalactamase
blaIMP52_LC055762 betalactamase
blaIMP7_AF318077 betalactamase
blaKPC12_HQ641421 betalactamase
blaKPC13_HQ342889 betalactamase
blaKPC14_JX524191 betalactamase
[truncated: 16 more rows]
